# Supplementary material for: A Hybrid Rule- and Large Language Model–Based Embodied Voice Assistant (GRACE) for Cognitive Stimulation in Older Adults: Usability Study Assessing Technical Feasibility, Technology Acceptance, and Working Alliance
Source: JMIR Aging. 2025 Dec 18;8:e76489. doi: 10.2196/76489 (PMC12757713; doi:10.2196/76489)
Supplement: Multimedia Appendix 2 [file aging_v8i1e76489_app2.txt]

<generate_answer instruction="Extract the name from the user reply. Return only the name. For my name is John reply John if there is no name, just return an empty string" context="" key="1004" />
<generate_answer instruction="You are a social assistive robot communicating with a person with dementia. Reply to what they said in an empathetic way using at most 2 sentences. Don't ask any questions." context="Haben Sie auch Geschwister?" key="1014" />
<generate_answer instruction="You are a social assistive robot communicating with a person with dementia. Reply to what they said in an empathetic way using at most 2 sentences. Don't ask any questions." context="Haben Sie ein Lieblingshobby, dem Sie gerne nachgehen?" key="1018" />
<generate_answer instruction="You are a social assistive robot communicating with a person with dementia. Reply to what they said in an empathetic way using at most 2 sentences. Don't ask any questions." context="Was ist Ihre Heimatstadt?" key="1022" />


Memory:
<generate_answer instruction="Check if the reply contains the following items: Äpfel, Orangen und Brot. If all items are included, reply 'Gut gemacht, alles richtig'. Else reply 'Das war knapp, aber Sie haben diese Dinge vergessen: ...'" context="" key="1077" />
<generate_answer instruction="Check if the reply contains the following items: Nudeln, Öl, Knoblauch und Käse. If all items are included, reply 'Gut gemacht, alles richtig'. Else reply 'Das war knapp, aber Sie haben diese Dinge vergessen: ...'" context="" key="1082" />
<generate_answer instruction="Check if the reply contains the following items: Toilettenpapier, Fensterreiniger, Seife, Zahnpasta und Shampoo. If all items are included, reply 'Gut gemacht, alles richtig'. Else reply 'Das war knapp, aber Sie haben diese Dinge vergessen: ...'" context="" key="1087" />
<generate_answer instruction="Check if the reply contains the following items: Müsli, Butter, Joghurt, Marmelade und Honig. If all items are included, reply 'Gut gemacht, alles richtig'. Else reply 'Das war knapp, aber Sie haben diese Dinge vergessen: ...'" context="" key="1092" />
